# Supplementary material for: Measuring Progress towards a Circular Economy: A Monitoring Framework for Economy‐wide Material Loop Closing in the EU28
Source: J Ind Ecol. 2018 Sep 25;23(1):62–76. doi: 10.1111/jiec.12809 (PMC6472471; doi:10.1111/jiec.12809)
Supplement: Supplementary file 2 — Supplementary Data S2: This supporting information provides details of all data referred to in the article, along with a complete system description. Color coding in this SI file is as follows: green = data as used in figures; yellow = final circular economy system description; blue = calculation steps; red = raw data files as downloaded. [file 44498_2019_Article_2301005_MOESM2_ESM.xlsx]

## Sheet: CoverSheet
2018 Journal of Industrial Ecology – www.wileyonlinelibrary.com/journal/jie
SUPPORTING INFORMATION FOR:
Mayer, A., W. Haas, D. Wiedenhofer, F. Krausmann, P. Nuss, and G.A. Blengini. 2018. Measuring progress towards a Circular Economy: A monitoring framework for economy-wide material loop closing in the EU28. Journal of Industrial Ecology.
This supporting information S2 provides details of all data referred to in the article, along with a complete system description. Colour-coding in this SI file is as follows: green = data as used in figures; yellow = final circular economy system description; blue = calculation steps; red = raw data files as downloaded. For additional information on all assumptions, primary and secondary data sou…

## Sheet: Figure 2
Results of the one-at-a-time sensitivity analysis (OOAT) in terms of size or rate indicator (% or Gt) or change of indicator (% to baseline)
Unit:	tons, unless otherwise specified
Year:	2014
Region:	EU28
	size or rate Indicator (% or Gt)									change of indicator in comparison to Baseline (% to standard run)
	PM	ISCr	OSCr	DPOe	IntOut	DPO	NAS	demolition and discard		PM	ISCr	OSCr	DPOe	IntOut	DPO	NAS	demolition and discard
Baseline	7.40094e+06	0.0956651	0.14827	2.6258e+06	4.77515e+06	4.06717e+06	2.6258e+06	928344		0	0	0	0	0	0	0	0
ew-MFA +20%	8.73954e+06	0.0810125	0.130502	3.31426e+06	5.42528e+06	4.71731e+06	3.31426e+06	861782		0.180868	-0.153165	-0.119835	0.26219	0.13615	0.15985	0.26219	-0.0716991
ew-MFA -20%	6.06235e+06	0.116788	0.171639	1.93734e+06	4.12501e+06	3.41704e+06	1.93734e+06	994905		-0.180868	0.220805	0.157609	-0.26219	-0.13615	-0.15985	-0.26219	0.0716991
env_wastrt +20%	7.54254e+06	0.112643	0.16583	2.41914e+06	5.1234e+06	4.27383e+06	2.41914e+06	1.21857e+06		0.0191319	0.177473	0.118432	-0.0787032	0.0729304	0.0508114	-0.0787032	0.312626
env_wastrt -20%	7.25935e+06	0.0780248	0.127947	2.83246e+06	4.42689e+06	3.86051e+06	2.83246e+06	638120		-0.0191319	-0.184396	-0.137066	0.0787032	-0.0729304	-0.0508114	0.0787032	-0.312626
SM +20%	7.54254e+06	0.0938692	0.146978	2.72539e+06	4.81715e+06	3.96758e+06	2.72539e+06	912563		0.0191319	-0.0187728	-0.00871885	0.0379292	0.00879553	-0.0244874	0.0379292	-0.016999
SM -20%	7.25935e+06	0.097531	0.149586	2.52621e+06	4.73315e+06	4.16677e+06	2.52621e+06	944125		-0.0191319	0.0195051	0.00887358	-0.0379292	-0.00879553	0.0244874	-0.0379292	0.016999
mUse +20% / eUse -20%	7.40094e+06	0.0956651	0.150449	2.69494e+06	4.706e+06	3.99803e+06	2.69494e+06	903598		0	0	0.0146928	0.0263326	-0.01448	-0.0170006	0.0263326	-0.0266556
mUse -20% / eUse +20%	7.40094e+06	0.0956651	0.146154	2.55666e+06	4.84429e+06	4.13632e+06	2.55666e+06	953089		0	0	-0.0142733	-0.0263326	0.01448	0.0170006	-0.0263326	0.0266556
Biomass +20%	7.40094e+06	0.0956651	0.14753	2.60184e+06	4.79911e+06	4.09114e+06	2.60184e+06	929148		0	0	-0.00499322	-0.00912598	0	0	-0.00912598	0.00086617
Biomass -20%	7.40094e+06	0.0956651	0.149018	2.64976e+06	4.75118e+06	4.04321e+06	2.64976e+06	927540		0	0	0.00504359	0.00912598	0	0	0.00912598	-0.00086617
Metals and ores +20%	7.40094e+06	0.0956651	0.148555	2.63494e+06	4.766e+06	4.05803e+06	2.63494e+06	925616		0	0	0.00191814	0.00348156	0	0	0.00348156	-0.00293804
Metals and ores -20%	7.40094e+06	0.0956651	0.147987	2.61666e+06	4.78429e+06	4.07632e+06	2.61666e+06	931071		0	0	-0.00191081	-0.00348156	0	0	-0.00348156	0.00293804
Industrial minerals +20%	7.40094e+06	0.0956651	0.148353	2.62848e+06	4.77247e+06	4.0645e+06	2.62848e+06	925110		0	0	0.000560806	0.00101928	0	0	0.00101928	-0.003483
Industrial minerals -20%	7.40094e+06	0.0956651	0.148187	2.62312e+06	4.77782e+06	4.06985e+06	2.62312e+06	931577		0	0	-0.000560177	-0.00101928	0	0	-0.00101928	0.003483
Fossil energy carriers +20%	7.40094e+06	0.0956651	0.147956	2.61567e+06	4.78527e+06	4.0773e+06	2.61567e+06	929919		0	0	-0.00211675	-0.00385758	0	0	-0.00385758	0.00169641
Fossil energy carriers -20%	7.40094e+06	0.0956651	0.148585	2.63593e+06	4.76502e+06	4.05704e+06	2.63593e+06	926769		0	0	0.00212575	0.00385758	0	0	0.00385758	-0.00169641
Construction minerals +20%	7.40094e+06	0.0956651	0.149153	2.65405e+06	4.7469e+06	4.03892e+06	2.65405e+06	933859		0	0	0.00595095	0.0107581	0	0	0.0107581	0.00594104
Construction minerals -20%	7.40094e+06	0.0956651	0.147398	2.59755e+06	4.80339e+06	4.09542e+06	2.59755e+06	922829		0	0	-0.00588096	-0.0107581	0	0	-0.0107581	-0.00594104
Figure 2: Results for the one-at-a-time (OOAT) ± 20% sensitivity tests of the CE assessment for four scale and two circularity indicators. Ew-MFA = EUROSTAT ew-MFA dataset (Eurostat 2017c). env_wastrt = EUROSTAT waste treatment statistics (Eurostat 2017b), mUse = material use, SM = secondary materials. Due to the modelling framework architecture, we performed sensitivity e) for industrial mineral…

## Sheet: Figure 3
Empirical results for total material flows for the EU28 in 2014 in tons, and for % shares of main material categories. Figure 3
Unit:	tons, unless otherwise specified
Year:	2014
Region:	EU28
		Totals	Non-metallic minerals	Fossil energy carriers	Biomass	Metal ores and metals	Extractive waste
Throughput indicators (Fig. 3)		tons	% in totals	% in totals	% in totals	% in totals	% in totals
DE		5.7844e+06	0.53097	0.124992	0.311504	0.00349144	0.0290433
DMC		6.69297e+06	0.455727	0.232472	0.271509	0.0151911	0.0251006
DMI		7.32223e+06	0.430017	0.243689	0.271327	0.0320233	0.0229435
Import		1.53783e+06	0.0502904	0.690161	0.120206	0.139343	0
Export		629253	0.156553	0.363006	0.269384	0.211057	0
PM		7.40094e+06	0.455534	0.219009	0.272425	0.0303322	0.0226995
eUse		3.13778e+06	0	0.499463	0.500512	2.51528e-05	0
mUse		4.26316e+06	0.790817	0.0125892	0.104548	0.0526388	0.0394068
GAS		3.55414e+06	0.880146	0.0072014	0.0624604	0.0501926	0
Demolition and discard		928344	0.761245	0.0035132	0.0952398	0.140002	0
NAS		2.6258e+06	0.922183	0.00850535	0.0508713	0.0184407	0
Throughput materials		709020	0.343034	0.0395972	0.315524	0.0649012	0.236944
recycling		640316	0.425796	0.088329	0.298818	0.187058	0
backfilling		67656	0.717876	0.12402	0.113218	0.0448859	0
Secondary materials		708012	0.453692	0.0917399	0.281104	0.173464	0
Waste mUse		1.63736e+06	0.580149	0.0191385	0.190628	0.107481	0.102603
Waste eUse		576049	0	0.21059	0.78941	0	0
EoL waste		2.21341e+06	0.429163	0.0689644	0.346464	0.0795089	0.0758999
DPOw		1.50544e+06	0.41762	0.0582537	0.377212	0.0353207	0.111594
DPOe		2.56173e+06	0	0.564421	0.435548	3.08088e-05	0
Interim Outputs		4.77515e+06	0.198929	0.334763	0.394255	0.0368711	0.0351817
DPO total		4.06717e+06	0.15458	0.377066	0.413955	0.0130932	0.0413058
Figure 3: Material flows through the EU28 economy in 2014. In this Sankey diagram the width of the arrows is proportional to the size of material flows (dark blue); the numbers show the size of the material flows in Gt/yr and the bars their composition (share of four main material groups in %). Note that numbers may not always sum up to total due to rounding.

## Sheet: Figures 4a-4d
Empirical results for material flows for the EU28 in 2014 in tons for main material categories. Figures 4a-4d
Unit:	tons, unless otherwise specified
Year:	2014
Region:	EU28
		Non-metallic minerals	Fossil energy carriers	Biomass	Metal ores and metals	Extractive waste
Throughput indicators (Fig. 4a-4d)		Figure 4a	Figure 4b	Figure 4c	Figure 4d
DE		3.07134e+06	723001	1.80186e+06	20195.9	167998
DMC		3.05017e+06	1.55593e+06	1.81721e+06	101674	167998
DMI		3.14868e+06	1.78435e+06	1.98672e+06	234482	167998
Import		77338	1.06135e+06	184856	214286	n.a.
Export		98511.6	228423	169511	132808	n.a.
PM		3.37138e+06	1.62088e+06	2.0162e+06	224487	167998
eUse		n.a.	1.56721e+06	1.5705e+06	78.924	n.a.
mUse		3.37138e+06	53670	445706	224408	167998
GAS		3.12816e+06	25594.8	221993	178392	n.a.
Demolition and discard		706697	3261.45	88415.3	129970	n.a.
NAS		2.42147e+06	22333.3	133578	48421.7	n.a.
Throughput materials		243218	28075.2	223713	46016.3	167998
recycling		272644	56558.5	191338	119776	n.a.
backfilling		48568.6	8390.72	7659.85	3036.8	n.a.
Secondary materials		321219	64953	199025	122815	n.a.
Waste mUse		949915	31336.7	312128	175986	167998
Waste eUse		n.a.	121310	454739	n.a.	n.a.
EoL waste		949915	152647	766868	175986	167998
DPOw		628703	87697.5	567870	53173.3	167998
DPOe		n.a.	1.4459e+06	1.11576e+06	78.924	n.a.
Interim Outputs		949915	1.59854e+06	1.88262e+06	176065	167998
DPO total		628703	1.53359e+06	1.68363e+06	53252.2	167998
Figures 4a-4d: Material flows through the EU28 economy in 2014 for four main material groups in Gt/yr. 4a = non-metallic minerals, including both construction and industrial minerals, 4b = fossil energy carriers, 4c = biomass, 4d = metal ores and metals (note that the scale for metal ores is factor 5 lower). Balancing flows of oxygen and water are not included. DE = domestic extraction, DPO = dom…

## Sheet: Figure 5
Empirical results for CE indicators for the EU28 in 2014 in tons and %. Figure 5
Unit:	tons, unless otherwise specified
Year:	2014
Region:	EU28
		Totals
PM		7.40094e+06
Interim outputs		4.77515e+06
Circularity indicators (Fig. 5)
ISCr1		0.0956597
OSCr2		0.148262
IECrp		0.246
OECrp		0.353
INCr		0.212
ONCr		0.328
Remaining non-renewable primary resources		0.447
Remaining interim outputs		0.171
Legend:
1 Input socio-economic cycling rates per material category are calculated as (recycling+backfilling per main material category)/PM per main material category
2 Output socio-economic cycling rates per material category are calculated as (recycling+backfilling per main material category)/Interim outputs per main material category
3 Rates including extractive waste
4 Rates excluding extractive waste
Figure 5: Input and output-side CE indicators. Left bar depicts processed materials, right bar depicts Interim outputs. Percentage denote the share in relation to PM (left bar) and IntOut (right bar).

## Sheet: All results
Empirical results of main material flows and CE indicators for the EU28 in 2014 in tons. Figures 3 - 5
Unit:	tons, unless otherwise specified
Year:	2014
Region:	EU28
		Non-metallic minerals	Fossil energy carriers	Biomass	Metal ores and metals	Extractive waste	Totals
Throughput indicators (Fig. 3 and 4a-4d)
DE		3.07134e+06	723001	1.80186e+06	20195.9	167998	5.7844e+06
DMC		3.05017e+06	1.55593e+06	1.81721e+06	101674	167998	6.69297e+06
DMI		3.14868e+06	1.78435e+06	1.98672e+06	234482	167998	7.32223e+06
Import		77338	1.06135e+06	184856	214286	0	1.53783e+06
Export		98511.6	228423	169511	132808	0	629253
PM		3.37138e+06	1.62088e+06	2.0162e+06	224487	167998	7.40094e+06
eUse		0	1.56721e+06	1.5705e+06	78.924	0	3.13778e+06
mUse		3.37138e+06	53670	445706	224408	167998	4.26316e+06
GAS		3.12816e+06	25594.8	221993	178392	0	3.55414e+06
Demolition and discard		706697	3261.45	88415.3	129970	0	928344
NAS		2.42147e+06	22333.3	133578	48421.7	0	2.6258e+06
Throughput materials		243218	28075.2	223713	46016.3	167998	709020
recycling		272644	56558.5	191338	119776	0	640316
backfilling		48568.6	8390.72	7659.85	3036.8	0	67656
Secondary materials		321219	64953	199025	122815	0	708012
Waste (mUse)		949915	31336.7	312128	175986	167998	1.63736e+06
Waste (eUse)		0	121310	454739	0	0	576049
EoL waste		949915	152647	766868	175986	167998	2.21341e+06
DPOw		628703	87697.5	567870	53173.3	167998	1.50544e+06
DPOe		0	1.4459e+06	1.11576e+06	78.924	0	2.56173e+06
Interim Outputs		949915	1.59854e+06	1.88262e+06	176065	167998	4.77515e+06
DPO total		628703	1.53359e+06	1.68363e+06	53252.2	167998	4.06717e+06
Circularity indicators (Fig. 5)
ISCr1		0.0952762	0.0400704	0.0986992	31.3%3/54.7%4	n.a.	0.0956597
OSCr2		0.338149	0.0406302	0.105702	35.7%3/69.8%4	n.a.	0.148262
IECrp		n.a.	n.a.	n.a.	n.a.	n.a.	0.246
OECrp		n.a.	n.a.	n.a.	n.a.	n.a.	0.353
INCr		n.a.	n.a.	n.a.	n.a.	n.a.	0.212
ONCr		n.a.	n.a.	n.a.	n.a.	n.a.	0.328
Remaining non-renewable primary resources		n.a.	n.a.	n.a.	n.a.	n.a.	0.447
Remaining interim outputs		n.a.	n.a.	n.a.	n.a.	n.a.	0.171
Material recovery5		0.338149	0.425487	0.259494	35.7%3/69.8%4	n.a.	0.319855
Legend:
1 Input socio-economic cycling rates per material category are calculated as (recycling+backfilling per main material category)/PM per main material category
2 Output socio-economic cycling rates per material category are calculated as (recycling+backfilling per main material category)/Interim outputs per main material category
3 Rates including extractive waste
4 Rates excluding extractive waste
5 Material recovery = (recycling+backfilling)/EoL waste

## Sheet: CE_full_SystemDescription
Results
Year	2014
MFA EU28	MFA EU28 2014
Waste EU28	Waste EU28 2014
Results from calculations
Source: own calculations		Inputs				Output																				Outputs			Mass-balancing control
		DE	PTB	DMC	Import	Export	PM	eUse	mUse	GAS	Demolition and discard	NAS	Throughput materials	Recycling	backfilling	Secondary materials	Waste mUse reported	Waste eUse reported	EoL waste (reported) + demolition and discard	Waste non-reported (mUse)	Waste non-reported (eUse)	Total Waste (non-reported)	Waste (eUse)	Waste (mUse)	EoL waste	DPOw	DPOe	DPO total	DPO = DE+PTB-NAS
Biomass		1.80186e+06	15345.1	1.81721e+06	184856	169511	2.0162e+06	1.5705e+06	445706	221993	88415.3	133578	223713	191338	7659.85	199025	210893	241837	312128	101235	212902	314138	454739	312128	766868	567870	1.11576e+06	1.68363e+06	0
Fossil energy carriers		723001	832926	1.55593e+06	1.06135e+06	228423	1.62088e+06	1.56721e+06	53670	25594.8	3261.45	22333.3	28075.2	56558.5	8390.72	64953	31336.7	121310	31336.7	0	0	0	121310	31336.7	152647	87697.5	1.4459e+06	1.53359e+06	0
Metal contents in ores (except for trade)		20195.9	81478.1	101674	214286	132808	224487	78.924	224408	178392	129970	48421.7	46016.3	119776	3036.8	122815	175986	0	175986	0	0	0	0	175986	175986	53173.3	78.924	53252.2	0
Extractive waste		167998	0	167998	0	0	167998	0	167998	0	0	0	167998	0	0	0	0	0	0	167998	0	0	0	167998	167998	167998	0	167998	0
Non-metallic minerals		3.07134e+06	-21173.6	3.05017e+06	77338	98511.6	3.37138e+06	0	3.37138e+06	3.12816e+06	706697	2.42147e+06	243218	272644	48568.6	321219	949915	0	949915	0	0	0	0	949915	949915	628703	0	628703	0
Totals		5.7844e+06	908576	6.69297e+06	1.53783e+06	629253	7.40094e+06	3.13778e+06	4.26316e+06	3.55414e+06	928344	2.6258e+06	709020	640316	67656	708012	1.36813e+06	363147	1.46937e+06	269233	212902	314138	576049	1.63736e+06	2.21341e+06	1.50544e+06	2.56173e+06	4.06717e+06	0

## Sheet: CE_Calculation_final_step
				Source			env_ac_mfa	env_ac_mfa	env_ac_mfa	env_ac_mfa	Calculated	Literature, FAO food balance sheets, own assumptions	Literature, FAO food balance sheets, own assumptions	Calculated	Calculated	Haas et al. (2015), Krausmann et al. (2017)	Calculated	Calculated	Calculated	Calculated	Calculated	env_waste_stat	calculated	calculated	env_waste_stat	Lauk et al. 2012	Calculated	Calculated	Calculated	Calculated	env_waste_stat	env_waste_stat	env_waste_stat	env_waste_stat	Calculated	Calculated	Calculated	Calculated	Calculated	Calculated	Calculated	Calculated
				Flow			DE	Import	Export	DMC	PM	Energetic use %	Material use %	eUse	mUse	Stock add %	GAS	Demolition and discard	EoL waste (reported) + demolition and discard	Throughput materials - % in material use	Throughput materials	DPO	Waste mUse reported	Waste eUse reported	Total Waste (reported) both energetic and material use	Faeces in % of energetic use	Total Faeces	Extractive waste	short lived material use of crop residues	short lived products excluding crop residues	Backfilling	Recycling	Secondary materials	Incineration (reported)	Total Waste - secondary materials	Waste non-reported (mUse)	Waste non-reported (eUse)	Total Waste (non-reported)	EoL waste	DPOw	DPOe	DPO total
Biomass							1.80186e+06	184856	169511	1.81721e+06	2.0162e+06	0.778938	0.221062	1.5705e+06	445706	0.498071	221993	88415.3	312128	0.501929	223713	253733	210893	241837	452730	0.135564	212902		101235	122478	7659.85	191338	199025	100180	54707.4	101235	212902	314138	766868	567870	1.11576e+06	1.68363e+06
Metal contents in ores (except for trade)							20195.9	214286	132808	101674	224487	0	1	78.924	224408	0.794944	178392	129970	175986	0.205056	46016.3	53173.3	175986	0	175986						3036.8	119776	122815	8990	-69641.3			0	175986	53173.3	78.924	53252.2
Extractive Waste							167998	0	0	167998	167998	0	1		167998						167998							167998								167998			167998	167998		167998
Industrial minerals							123467	29031.2	32761.1	134203	176301	0	1	0	176301	0.526582	92836.9	22336.9	105801	0.473418	83463.9	63703.4	105801	0	105801						3114.9	38982.5	42102.8	14417	21600.6			0	105801	63703.4	0	63703.4
Construction minerals							2.94788e+06	48306.8	65750.5	2.91597e+06	3.19508e+06	0	1	0	3.19508e+06	0.95	3.03533e+06	684360	844114	0.05	159754	564999	844114	0	844114						45453.7	233661	279117	8057.98	285883			0	844114	564999	0	564999
Fossil energy carriers							723001	1.06135e+06	228423	1.55593e+06	1.62088e+06	0.96	0.04	1.56721e+06	53670	0.476892	25594.8	3261.45	31336.7	0.39	28075.2	87697.5	31336.7	121310	152647						8390.72	56558.5	64953	8792.82	22744.5				152647	87697.5	1.4459e+06	1.53359e+06

## Sheet: Input_side_step2
Material flow accounts
UNIT	Thousand tonnes
GEO/TIME	MFA EU28 2014							**	**
								*	*			*	Category "products mainly from "insert material category" are added to MFA Cat. 3 level as shares of mat. Cat. 3 level In total Cat. 2 level
							DE	Imports	Exports	DMC		**	Category "other products" added to MFA Cat. 2 level according to shares in total
	A.1	Biomass					1.80186e+06	184856	169511	1.81721e+06
			A.1.1	Primary Crops			715581	107090	97973.9	723231
					A.1.1.1	Cereals	332859	21532.7	44791	309601
					A.1.1.2	Roots, tubers	63323.8	287.859	2661.64	60950
					A.1.1.3	Sugar crops	133512	5426.77	1617.72	137321
					A.1.1.4	Pulses	3182.73	1034.35	530.574	3686.51
					A.1.1.5	Nuts	773.501	912.77	86.395	1599.88
					A.1.1.6	Oil bearing crops	44760.3	18352.7	1434.18	61678.8
					A.1.1.7	Vegetables	61881.8	3331.51	4220.2	60993.2
					A.1.1.8	Fruits	69730.2	13604.6	5211.84	78123
					A.1.1.9	Fibres	1060.36	405.767	468.719	997.411
					A.1.1.10	Other crops (Spices, Stimulant crops, Tobacco, Rubber and other crops)	4497.61	5871.5	2088.26	8280.85
			A.1.2	Crop residues (used), fodder crops and grazes biomass			789890	87.6556	3012.94	788007
				A.1.2.1	Crop residues (used)		225338	7.405	378.251	224967
					A.1.2.1.1	Straw	169464	7.405	378.251	169093
					A.1.2.2.2	Other crop residues ((sugar and fodder beet leaves, other)	55874.5	0	0	55874.5
				A.1.2.2	Fodder crops and grazed biomass		564551	50.512	1562.55	563039
					A.1.2.2.1	Fodder crops (incl. harvest from grassland	388472	50.512	1562.55	386960
					A.1.2.2.1	Grazed biomass	173504	0	0	173504
			A.1.3	Wood			290218	57974.6	36576.4	304964
					A.1.3.1	Timber (Industrial roundwood)	230537	34748.4	23037.3	242248
					A.1.3.2	Wood fuel and other extraction	59680.9	3558.69	523.632	62715.9
			A.1.4	Wild fish catch, aquatic plants/animals, hunting and gathering			6171.42	7262.72	2867.87	9122.96
					A.1.4.1	Fish capture	5152.77	3531.99	1683.98	7000.78
					A.1.4.2	All other aquatic animals and plants	454.178	1266.9	163.377	1557.7
					A.1.4.3	Hunting and gathering	564.481	0	0	564.481
			A.1.5	Live animals other than in 1.4, and animal products			0	6197.48	16435.6	-6492.07
				A.1.5.1	Live animals other than in 1.4		0	8.076	328.991	-320.915
				A.1.5.2	Meat and meat preparations		0	1246.3	4650.66	-3404.36
				A.1.5.3	Dairy products, birds eggs, and honey		0	421.498	3832.43	-3410.93
				A.1.5.4	Other products from animals (animal fibres, skins, furs, leather, etc.)		0	2419.16	1775.02	644.14
	A.2	Metal contents in ores (except for trade)					20195.9	214286	132808	101674
			A.2.1	Iron			16744.1	166517	104484	78777.2
			A.2.2	Non-ferrous metals			3451.72	40532.1	18417.7	25566.2
					A.2.2.1	Copper	961.107	5568.01	2898.96	3630.15
					A.2.2.2	Nickel	149.74	548.099	359.68	338.159
					A.2.2.3	Lead	352.618	497.467	549.934	300.151
					A.2.2.4	Zinc	767.556	2314.14	705.534	2376.16
					A.2.2.5	Tin	0.075636	42.663	6.227	36.5116
					A.2.2.6	Gold, silver, platinum and other precious metals	2.32968	53.589	307.409	-251.49
					A.2.2.7	Bauxite and other aluminium	358.173	20572	4273.16	16657
					A.2.2.8	Uranium and thorium	0.002055	43.25	7.506	35.7461
					A.2.2.9	Other metal	860.114	3831.57	1874.59	2817.1
			A.2.2.x	Extractive Waste			167998			167998
	A.3	Non-metallic minerals					3.07134e+06	77338	98511.6	3.05017e+06
			A.3.1	Ornamental or building stone			339982	5440.38	10578.7	338147
			A.3.2	Limestone, gypsum, chalc and dolomite			529312	2979.22	4480.01	524723
			A.3.3	Slate			2460.73	3949.14	5495.59	2432.9
			A.3.4	Gravel and sand			1.98321e+06	25908.2	14078.6	1.99063e+06
			A.3.5	Clays and kaolin			83832.1	1985.1	1650.01	78842.8
			A.3.6	Chemical and fertilizer minerals			30307.4	458.128	5072.46	42137
			A.3.7	Salt			44358	6946.34	11935.6	44693.1
			A.3.8	Other non-metallic minerals n.e.c.			46341.2	17677.6	10257.4	44940.3
			A.3.9	Difference Sub-Category to Total Non-metallic Minerals			11537.2	11994	34963.2	-16379.2
	A.4	Fossil energy carriers					723001	1.06135e+06	228423	1.55593e+06
			A.4.1	Coal and other solid energy materials/carriers			532564	172900	3958.73	696276
				A.4.1.1	Brown coal		400319	626.433	218.581	400727
				A.4.1.2	Hard coal		99480.6	166068	1982.52	263566
				A.4.1.3	Oil shale and tar sands		15466.1	0.801	0.277	15466.6
				A.4.1.4	Peat		17298	245.206	1026.46	16516.7
			A.4.2	Liquid and gaseous energy materials/carriers			190437	852605	207426	841750
				A.4.2.1	Crude oil, condensate and natural gas liquids (NGL)		66602.7	627159	152502	541259
				A.4.2.2	Natural gas		123834	184489	3621.42	304702
				A.4.2.3	Fuels bunkered (Imports: by resident units abroad); (Exports: by non-resident units domestically)		0	6797.32	0	6797.32
				A.4.2.3.1	Fuel for land transport		0	422.062	0	422.062
				A.4.2.3.2	Fuel for water transport		0	5643.41	0	5643.41
				A.4.2.3.3	Fuel for air transport		0	731.849	0	731.849
	A.6	Waste for final treatment and disposal					0	1242.25	442.623	799.626
		Total					5.7844e+06	1.53907e+06	629695	6.69377e+06
	Traded products
			A.1.6	Products mainly from biomass			0	60593.2	55820.1	4773.14
			A.2.3	Products mainly from metals			0	36068.4	49603.2	-13534.8
			A.3.10	Products mainly from non metallic minerals			0	7085.39	33076.6	-25991.2
			A.4.7	Products mainly from fossil energy products			0	35177.6	36082.6	-904.998
			A.5	Other products			0	51979.2	46972	5007.21
Differences in totals may be based on underreporting of individual categories, which are included in higher agg. Categories (i.e. metals contain data that is not reported in non-ferrous metals)

## Sheet: Input_side_step1
Calculation of metal contents ins metal ores
Gross ores							*	*			Conversion factors Gross ore / metal content		Metal content						Calculated
						DE	Imp	Exp	DMC
A.2	Gross ores					188194	170981	73298.3	285458				A.2	Metal contents in ores					20195.9
		A.2.1	Iron			38652.2	137510	62315.3	113847		0.4332				A.2.1	Iron			16744.1
		A.2.2	Non-ferrous metals			149123	33470.8	10983	171611		0				A.2.2	Non-ferrous metals			3451.72
				A.2.2.1	Copper	92414.1	5568.01	2898.96	95083.2		0.0104						A.2.2.1	Copper	961.107
				A.2.2.2	Nickel	8182.51	548.099	359.68	8370.93		0.0183						A.2.2.2	Nickel	149.74
				A.2.2.3	Lead	2973.17	497.467	549.934	2920.7		0.1186						A.2.2.3	Lead	352.618
				A.2.2.4	Zinc	9203.31	2314.14	705.534	10811.9		0.0834						A.2.2.4	Zinc	767.556
				A.2.2.5	Tin	31.515	42.663	6.227	67.951		0.0024						A.2.2.5	Tin	0.075636
				A.2.2.6	Gold, silver, platinum and other precious metals	27239.8	53.589	307.409	26986		8.5525e-05						A.2.2.6	Gold, silver, platinum and other precious metals	2.32968
				A.2.2.6.1	Gold						2.1e-06						A.2.2.6.1	Gold
				A.2.2.6.2	Silver						0.00034						A.2.2.6.2	Silver
				A.2.2.6.3	Platinum						0						A.2.2.6.3	Platinum
				A.2.2.6.4	other precious metals						0						A.2.2.6.4	other precious metals
				A.2.2.7	Bauxite and other aluminium	1887.11	20572	4273.16	18185.9		0.1898						A.2.2.7	Bauxite and other aluminium	358.173
				A.2.2.8	Uranium and thorium	137	43.25	7.506	172.744		1.5e-05						A.2.2.8	Uranium and thorium	0.002055
				A.2.2.9	Other metal	7054.94	3831.57	1874.59	9011.92		0.121917						A.2.2.9	Other metal	860.114
				A.2.2.9.1	Chromium						0.257						A.2.2.9.1	Chromium
				A.2.2.9.2	Manganese						0.3588						A.2.2.9.2	Manganese
				A.2.2.9.3	Titanium (Ilmenite)						0.0909						A.2.2.9.3	Titanium (Ilmenite)
				A.2.2.9.4	Titanium (Rutile)						0.0196						A.2.2.9.4	Titanium (Rutile)
				A.2.2.9.5	Tungsten						0.0039						A.2.2.9.5	Tungsten
				A.2.2.9.6	Molybdenum						0.0013						A.2.2.9.6	Molybdenum
															A.2.3	Extractive Waste			167998
Allocation of traded goods to individual material categories							Imports	Exports
Biomass
Total	Biomass without trade (biomass products)						118020	101047
	Primary Crops						70760.6	63110.5
	Crop residues (used), fodder crops and grazes biomass						57.919	1940.8			*	Without products mainly made from metals
	Wood						38307.1	23560.9
	Wild fish catch, aquatic plants/animals, hunting and gathering						4798.89	1847.35
	Live animals other than in 1.4, and animal products						4095.03	10587.1
	Products mainly from biomass						60593.2	55820.1
Shares	Biomass without trade (biomass products)						1	1
	Primary Crops						0.599567	0.624568
	Crop residues (used), fodder crops and grazes biomass						0.000490758	0.019207
	Wood						0.324583	0.233169
	Wild fish catch, aquatic plants/animals, hunting and gathering						0.0406618	0.0182822
	Live animals other than in 1.4, and animal products						0.0346979	0.104774
metal ores
Total	metal ores without trade metal products)						170985	73302.1
	Iron						137510	62315.3
	Non-ferrous metal ores						33474.9	10986.7
Shares	metal ores without trade metal products)						1	1
	Iron						0.804223	0.850117
	Non-ferrous metal ores						0.195777	0.149883
Non-metallic minerals
Total	Non-metallic minerals without trade (non-metallic minerals products)						64798.4	58055.5
	Ornamental or building stone						4904.13	6739.14
	Limestone, gypsum, chalc and dolomite						775.003	5363.95
	Slate						15.198	43.033
	Gravel and sand						17677.6	10257.4
	Clays and kaolin						6946.34	11935.6
	Chemical and fertilizer minerals						25908.2	14078.6
	Salt						1985.1	1650.01
	Other mining and quarrying products n.e.c.						6586.82	7987.7
	Escavated soil, only if used (e.g. for construction work)
Shares	Non-metallic minerals without trade (non-metallic minerals products)						1	1
	Ornamental or building stone						0.075683	0.116081
	Limestone, gypsum, chalc and dolomite						0.0119602	0.0923936
	Slate						0.000234543	0.00074124
	Gravel and sand						0.272809	0.176682
	Clays and kaolin						0.107199	0.20559
	Chemical and fertilizer minerals						0.399828	0.242503
	Salt						0.030635	0.0284213
	Other mining and quarrying products n.e.c.						0.101651	0.137587
	Escavated soil, only if used (e.g. for construction work)						0	0
Fossil energy carriers
Total	Fossil energy carriers without trade (fossil energy carriers products)						985385	159351
	Coal and other solid energy materials/carriers						166940	3227.84
	Liquid and gaseous energy materials/carriers						818445	156124
Shares	Fossil energy carriers without trade (fossil energy carriers products)						1	1
	Coal and other solid energy materials/carriers						0.169416	0.0202561
	Liquid and gaseous energy materials/carriers						0.830584	0.979744
Other products
Total	Total without other products						1.48714e+06	582763
	Biomass						178613	156867
	Metal ores						207053	122905
	Non-metallic minerals						74726.2	91163.6
	Fossil energy carriers						1.0255e+06	211385
Share	Total without other products						1	1
	Biomass						0.120105	0.269178
	Metal ores						0.139229	0.210901
	Non-metallic minerals						0.0502483	0.156433
	Fossil energy carriers						0.689582	0.362728
Allocation of waste oils from waste statistics to crude oils from MFA data
Value from waste_stat	2370
double value (Shulman)	4740
Re-allocation and re-calculation of plastic waste
Year			2014
Plastic waste		mt	47.8
		tons	47800
Used oil	waste *2	tons	2370
Tyres	waste 2009	tons	3500
Sum		tons	53670
		Share	0.0992	DMCr of Crude oil (see sheet "circular economy") divided by Sum of wastes (see C114)
Throughput
all	packaging	Share	0.385
0.5	agriculture	Share	0.017
0.33	others	Share	0.07491
Sum		Share	0.47691
Stock rate plastic		Share	0.52309
Add to stock		tons	28074.2

[truncated: 3 more sheets: Output_side_step1, rawData_ewMFA_input_side, rawData_WasteStat_output_side]
